# Supplementary material for: 3′,4′-Dihydroxyflavonol Modulates the Cell Cycle in Cancer Cells: Implication as a Potential Combination Drug in Osteosarcoma
Source: Pharmaceuticals (Basel). 2021 Jul 3;14(7):640. doi: 10.3390/ph14070640 (PMC8308859; doi:10.3390/ph14070640)
Supplement: Supplementary file 1 [file pharmaceuticals-14-00640-s001.zip]

Archive with 1 entries (1 files):
- pharmaceuticals-1274304-supplementary.pdf
